# Supplementary material for: The relationship between lower limb maximal and explosive strength and change of direction ability: Comparison of basketball and tennis players, and long-distance runners
Source: PLoS One. 2021 Aug 18;16(8):e0256347. doi: 10.1371/journal.pone.0256347 (PMC8372951; doi:10.1371/journal.pone.0256347)
Supplement: S1 File — (XLSX) [file pone.0256347.s001.xlsx]

## Sheet: DS_ByGender
		MALE				FEMALE
		Mean	SD	MIN	MAX	Mean	SD	MIN	MAX
	CoD90 (s)	2.42092	0.150336	1.975	3.17	2.66877	0.244468	2.36	3.87
	CoD180 (s)	2.91466	0.150973	2.385	3.54	3.14407	0.169863	2.66	3.69
	Knee EXT - Peak torque	2.90171	0.745311	1.2102	5.2673	2.62353	0.779638	1.3013	5.0254
	Knee EXT - RTD50	14.4583	7.13996	1.3148	40.8772	13.5611	7.81072	1.8187	35.9875
	Knee EXT – RTD100	14.5636	5.67985	1.2843	31.7668	12.822	5.9634	2.6156	29.1479
	Knee FLX - Peak torque	1.69299	0.347692	0.7255	2.7778	1.41661	0.255815	0.7668	1.986
	Knee FLX - RTD50	5.79199	2.57286	0.1933	13.4522	4.48666	1.95342	0.7608	9.6047
	Knee FLX – RTD100	7.00844	2.73146	0.2218	15.6992	5.16323	1.93436	1.0251	10.0293
	Ankle EXT - Peak torque	4.0051	0.896211	1.9168	7.2054	3.28112	0.888035	1.2691	5.2254
	Ankle EXT - RTD50	14.2319	4.46584	1.0325	28.5906	11.5711	4.20669	2.9221	22.6624
	Ankle EXT - RTD100	17.8089	5.02676	1.7483	30.5797	14.2273	4.76127	5.2922	27.2109
	Ankle FLX - Peak torque	1.18654	0.284245	0.5777	3.7216	0.942318	0.198524	0.4544	2.0385
	Ankle FLX - RTD50	6.86381	2.1469	1.7178	15.0943	5.34369	1.39774	1.5714	8.6024
	Ankle FLX - RTD100	6.44225	1.77693	2.0016	18.003	4.90239	1.15131	1.2403	8.3239
	Hip ABD - Peak torque	4.0061	0.934396	1.1227	7.8019	2.79065	1.01335	0.3686	5.1676
	Hip ABD - RTD50	3.00334	0.674139	1.3085	5.4188	2.0604	0.57696	0.875	3.536
	Hip ABD - RTD100	2.74601	0.69172	0.8574	7.5739	1.99188	0.528554	0.7586	3.1218
	Hip ADD - Peak torque	2.00736	0.305298	1.0068	2.8617	1.69739	0.29262	0.9429	2.4562
	Hip ADD - RTD50	5.3703	3.32428	0.4127	20.454	4.49745	2.88432	0.6939	18.1994
	Hip ADD - RTD100	8.48359	3.31777	1.2037	17.8381	6.92502	2.76745	0.7739	15.5231
	Hip ER- Peak torque	2.13087	0.392841	1.1226	3.5893	1.59512	0.268592	0.9241	2.3527
	Hip ER- RTD50	6.04254	4.0869	0.3999	21.6981	3.87883	2.64118	0.4202	17.4857
	Hip ER - RTD100	9.97115	4.1131	1.33	21.763	6.62433	2.95444	0.9449	14.8673
	Hip IR - Peak torque	1.83816	0.305221	0.8673	2.753	1.50782	0.26741	0.8564	2.266
	Hip IR - RTD50	4.88705	3.27734	0.519	20.9873	3.77247	2.24802	0.7105	14.5953
	Hip IR - RTD100	7.24073	2.92139	0.86	15.7648	5.72461	2.19558	1.434	12.1821
	Hip EXT - Peak torque	2.04567	0.440912	1.0152	3.634	1.88041	0.363976	1.2609	3.1525
	Hip EXT - RTD50	4.37767	2.66351	0.2276	13.0556	3.98585	2.26202	0.223	10.8245
	Hip EXT - RTD100	6.71684	3.11693	0.4266	15.0003	6.02717	2.78832	0.6243	14.7039
	Hip FLX - Peak torque	2.36214	0.551975	0.9591	4.0027	2.04135	0.467415	0.8132	3.1453
	Hip FLX - RTD50	5.56536	3.55462	0.6402	20.0962	4.65889	2.79349	0.2851	13.8715
	Hip FLX - RTD100	8.98954	3.96928	1.7282	20.013	7.38932	3.38572	1.6118	18.0369
	Trunk EXT - Peak Torque	1.97849	0.335258	0.9448	2.9978	1.75235	0.353908	0.9849	2.7805
	Trunk FLX - Peak Torque	4.66373	3.14197	0.554	20.5077	3.67674	1.95691	0.7109	13.136
	Trunk LFLX - Peak Torque	7.14344	3.10204	1.1312	16.4751	5.74955	2.50495	1.2737	15.2587

## Sheet: RegressionsBySport
CoD_90	Coefficientsa
	Sport	Model		Unstandardized Coefficients		Standardized Coefficients	t	Sig.	Collinearity Statistics
				B	Std. Error	Beta			Tolerance	VIF			Model Summary
	Basketball		(Constant)	2.919	0.067		43.772	0					Sport	Model	R	R Square	Adjusted R Square	Std. Error of the Estimate	Durbin-Watson
			HipAdduction C_PeakTorque	-0.122	0.035	-0.301	-3.445	0.001	0.594	1.683			Basketball	1	,464a	0.215	0.21	0.138302
			AnkleEXT_RTD100	-0.007	0.002	-0.223	-2.97	0.003	0.807	1.239				2	,538b	0.29	0.28	0.132042
			HipExtension_PeakTorque	-0.07	0.026	-0.218	-2.716	0.007	0.701	1.427				3	,564c	0.318	0.304	0.129831
			TrunkEXT_PeakTorque	-0.031	0.012	-0.213	-2.512	0.013	0.63	1.587				4	,580d	0.336	0.318	0.128531
			HipFlexion_PeakTorque	0.084	0.04	0.193	2.098	0.038	0.538	1.86				5	,597e	0.356	0.333	0.127029	1.752
	Running		(Constant)	3.509	0.156		22.49	0					Running	1	,722i	0.521	0.51	0.275978
			TrunkEXT_PeakTorque	-0.104	0.047	-0.3	-2.201	0.033	0.451	2.219				2	,780j	0.608	0.59	0.252319
			TrunkFLEX_PeakTorque	-0.256	0.071	-0.487	-3.583	0.001	0.453	2.206				3	,806k	0.649	0.624	0.241743	1.612
			HipAbduction_PeakTorque	0.044	0.012	0.334	3.589	0.001	0.964	1.037			Tennis	1	,553a	0.306	0.298	0.144626
	Tennis		(Constant)	3.09	0.078		39.44	0						2	,618l	0.382	0.368	0.137303
			HipAdduction_PeakTorque	-0.16	0.042	-0.38	-3.841	0	0.598	1.673				3	,668m	0.446	0.426	0.13077
			HipInternalRotation_PeakTorque	-0.101	0.032	-0.281	-3.163	0.002	0.742	1.348				4	,695n	0.483	0.459	0.127038
			KneeFLEX_RTD100	-0.02	0.006	-0.282	-3.307	0.001	0.803	1.246				5	,714o	0.509	0.48	0.124475	1.704
			KneeEXT_PeakTorque	0.095	0.036	0.207	2.655	0.009	0.961	1.04
			HipExternalRotation_RTD50	0.014	0.007	0.187	2.13	0.036	0.754	1.326
CoD_180	Coefficientsa
	Sport	Model		Unstandardized Coefficients		Standardized Coefficients	t	Sig.	Collinearity Statistics
				B	Std. Error	Beta			Tolerance	VIF			Model Summary
	Basketball	4	(Constant)	3.797	0.087		43.532	0					Sport	Model	R	R Square	Adjusted R Square	Std. Error of the Estimate	Durbin-Watson
			HipAdduction_PeakTorque	-0.151	0.033	-0.342	-4.57	0	0.701	1.426			Basketball	1	,535a	0.286	0.281	0.14452
			AnkleFLEX_RTD100	-0.034	0.009	-0.252	-3.688	0	0.842	1.188				2	,615b	0.378	0.369	0.135423
			KneeFLEX_PeakTorque	-0.132	0.041	-0.235	-3.186	0.002	0.723	1.382				3	,643c	0.413	0.401	0.131968
			KneeEXT_RFD50	-1.236	0.49	-0.164	-2.521	0.013	0.932	1.073				4	,662d	0.438	0.422	0.129581	1.437
	Running	3	(Constant)	3.408	0.146		23.284	0					Running	1	,431j	0.186	0.168	0.236019
			KneeFLEX_PeakTorque	-0.271	0.08	-0.421	-3.389	0.002	0.922	1.085				2	,550k	0.303	0.27	0.220979
			HipAbduction_RTD50	-0.043	0.011	-0.497	-3.83	0	0.846	1.182				3	,635l	0.403	0.361	0.206931	1.857
			HipInternalRotation_RTD100	0.041	0.015	0.352	2.653	0.011	0.807	1.239			Tennis	1	,609a	0.37	0.363	0.152799
	Tennis	5	(Constant)	3.657	0.132		27.703	0						2	,706m	0.498	0.487	0.137169
			HipAdduction_PeakTorque	-0.086	0.049	-0.184	-1.749	0.084	0.418	2.392				3	,737n	0.543	0.528	0.131615
			HipAbduction_PeakTorque	-0.121	0.053	-0.22	-2.283	0.025	0.496	2.016				4	,768o	0.589	0.57	0.125576
			KneeEXT_RFD50	17.218	5.573	0.221	3.089	0.003	0.898	1.114				5	,783p	0.613	0.59	0.122575	1.827
			TrunkLATERAL_PeakTorque	-0.069	0.021	-0.261	-3.3	0.001	0.736	1.358
			AnkleFLEX_ PeakTorque	-0.31	0.088	-0.28	-3.526	0.001	0.733	1.365

## Sheet: RegressionsByGender
CoD_90	Coefficientsa
	Gender	Model		Unstandardized Coefficients		Standardized Coefficients	t	Sig.	Collinearity Statistics				Model Summary
				B	Std. Error	Beta			Tolerance	VIF			Gender	Model	R	R Square	Adjusted R Square	Std. Error of the Estimate	Durbin-Watson
	MALE	5	(Constant)	2.858	0.063		45.219	0					MALE	1	,359a	0.129	0.126	0.142358
			HipExternalRotation_PeakTorque	-0.155	0.033	-0.3	-4.764	0	0.715	1.398				2	,422b	0.178	0.172	0.138525
			AnkleEXT_RTD100	-0.006	0.002	-0.2	-3.662	0	0.951	1.052				3	,456c	0.208	0.199	0.136242
			TrunkEXT_PeakTorque	-0.028	0.009	-0.175	-2.975	0.003	0.818	1.223				4	,469d	0.22	0.208	0.135448
			HipFlexion_PeakTorque	0.081	0.03	0.177	2.677	0.008	0.649	1.541				5	,483e	0.233	0.219	0.134528	1.791
			HipExtension_PeakTorque	-0.041	0.019	-0.147	-2.175	0.03	0.616	1.623			FEMALE	1	,332g	0.11	0.102	0.2379
	FEMALE	4	(Constant)	3.032	0.11		27.653	0						2	,473h	0.224	0.209	0.223311
			HipExtension_PeakTorque	-0.148	0.052	-0.263	-2.85	0.005	0.811	1.233				3	,512i	0.262	0.24	0.218821
			HipAbduction_RTD50	0.068	0.015	0.802	4.69	0	0.237	4.22				4	,542j	0.293	0.266	0.215102	1.546
			HipAbduction_RTD100	-0.037	0.014	-0.408	-2.619	0.01	0.286	3.497
			HipExtension_RTD50	-0.021	0.01	-0.237	-2.143	0.034	0.568	1.762
CoD_180	Coefficientsa												Model Summary
	Gender	Model		Unstandardized Coefficients		Standardized Coefficients	t	Sig.	Collinearity Statistics				Gender	Model	R	R Square	Adjusted R Square	Std. Error of the Estimate	Durbin-Watson
				B	Std. Error	Beta			Tolerance	VIF			MALE	1	,308a	0.095	0.091	0.143005
	MALE	4	(Constant)	3.371	0.064		53.074	0						2	,366b	0.134	0.128	0.140126
			HipExternalRotation_PeakTorque	-0.091	0.031	-0.178	-2.88	0.004	0.799	1.251				3	,394c	0.155	0.146	0.138626
			AnkleFLEX_ RTD100	-0.018	0.005	-0.195	-3.437	0.001	0.945	1.058				4	,411d	0.169	0.157	0.13776	1.618
			KneeFLEX_PeakTorque	-0.063	0.026	-0.143	-2.418	0.016	0.87	1.15			FEMALE	1	,308f	0.095	0.086	0.159091	1.359
			TrunkLATERAL_PeakTorque	-0.028	0.013	-0.122	-2.108	0.036	0.907	1.103
	FEMALE	1	(Constant)	3.423	0.089		38.606	0
			KneeFLEX_PeakTorque	-0.202	0.061	-0.308	-3.313	0.001	1	1

## Sheet: Reliability
	Sport	Basketball						Running						Tennis
	Outcome	ICC	95 % CI		CV	95 % CI		ICC	95 % CI		CV	95 % CI		ICC	95 % CI		CV	95 % CI
	CoD90 (s)	0.914	0.886	0.936	3.25	2.86403	3.66105	0.971556	0.954451	0.982296	2.52486	2.25492	2.80805	0.878846	0.835792	0.911158	2.47709	2.14158	2.82498
	CoD180 (s)	0.91	0.881	0.932	2.31	2.03308	2.60243	0.935028	0.897104	0.959275	2.49688	2.17782	2.81779	0.887494	0.847263	0.917601	2.10199	1.82427	2.39062
	Knee EXT - Peak torque	0.938568	0.920818	0.952431	7.00189	6.24497	7.81584	0.952948	0.924315	0.970912	7.04389	6.21113	7.89434	0.963739	0.949953	0.973763	7.26355	6.50876	8.073
	Knee EXT - RTD50	0.635878	0.5461	0.711162	35.6852	27.8609	43.9012	0.789148	0.66773	0.869376	20.6792	15.9068	25.0597	0.836789	0.776165	0.881983	18.6849	15.7556	21.6635
	Knee EXT – RTD100	0.650427	0.567917	0.719953	33.7454	26.786	41.0877	0.76107	0.637356	0.846535	21.9466	16.7083	26.8522	0.847104	0.792868	0.887987	16.3836	13.9405	18.8917
	Knee FLX - Peak torque	0.93033	0.910686	0.945762	7.41518	6.59874	8.29201	0.972896	0.956578	0.983134	5.75328	5.14253	6.39521	0.952189	0.934233	0.965288	7.96855	7.10753	8.88599
	Knee FLX - RTD50	0.586908	0.493288	0.666677	53.4242	40.8203	66.7538	0.733777	0.597373	0.828919	46.0158	34.0562	57.1805	0.680301	0.578819	0.760653	38.2395	29.5775	47.0317
	Knee FLX – RTD100	0.647356	0.562354	0.718122	39.979	31.5723	48.7843	0.760406	0.639539	0.844586	39.3388	30.0781	48.0631	0.73584	0.645689	0.805427	32.6802	26.0694	39.3477
	Ankle EXT - Peak torque	0.960243	0.94882	0.969157	6.02321	5.41051	6.68704	0.968936	0.950296	0.980655	5.59398	4.9876	6.2278	0.974593	0.965006	0.981573	5.19559	4.6768	5.75608
	Ankle EXT - RTD50	0.712816	0.64218	0.771224	22.5992	18.5089	26.8961	0.838958	0.752139	0.897152	17.8144	14.519	20.9551	0.853831	0.801006	0.893463	16.8178	14.343	19.3583
	Ankle EXT - RTD100	0.766149	0.706126	0.815009	19.0383	15.9516	22.2777	0.857941	0.780132	0.909612	15.0773	12.4636	17.5839	0.903231	0.867622	0.929623	12.9954	11.3482	14.7126
	Ankle FLX - Peak torque	0.960804	0.949442	0.969638	4.62272	4.15278	5.13175	0.975546	0.960594	0.984869	3.92079	3.50972	4.35408	0.932378	0.907691	0.950633	7.5569	6.68801	8.47534
	Ankle FLX - RTD50	0.701363	0.628048	0.762061	18.4155	14.9914	22.0102	0.781463	0.667791	0.859516	19.8213	15.3983	23.9812	0.875773	0.832052	0.908651	15.529	13.4125	17.7232
	Ankle FLX - RTD100	0.785683	0.730165	0.830756	14.0426	11.8639	16.333	0.86516	0.789889	0.91475	13.3661	11.0938	15.5455	0.91196	0.880165	0.935588	11.5005	10.0905	12.9783
	Hip ABD - Peak torque	0.970178	0.961251	0.97702	4.42801	3.98843	4.90516	0.980934	0.968826	0.988276	3.60779	3.23933	3.99828	0.981517	0.974382	0.986653	4.49948	4.0607	4.97533
	Hip ABD - RTD50	0.67984	0.597126	0.747312	40.3548	32.2227	48.796	0.737214	0.599858	0.830834	34.273	25.3521	42.4879	0.757072	0.676058	0.819605	35.7478	29.0204	42.5706
	Hip ABD - RTD100	0.607427	0.513296	0.685913	31.9178	24.5196	39.6461	0.85459	0.764542	0.909977	16.0675	13.0677	18.8198	0.820559	0.756762	0.868574	25.667	21.5195	29.8858
	Hip ADD - Peak torque	0.942838	0.925527	0.956037	6.64949	5.93401	7.41684	0.977129	0.961406	0.986182	4.4654	3.99413	4.95745	0.960063	0.944403	0.971258	7.01455	6.27285	7.80598
	Hip ADD - RTD50	0.542565	0.435863	0.632378	52.2917	38.189	67.0426	0.669951	0.489692	0.789521	39.092	25.9762	50.6759	0.811696	0.743682	0.862423	33.8287	28.1764	39.5371
	Hip ADD - RTD100	0.621236	0.527929	0.698268	34.9	26.962	43.1503	0.874026	0.79375	0.922524	17.0318	14.0614	19.7746	0.870818	0.82221	0.906384	21.4804	18.4377	24.5935
	Hip ER- Peak torque	0.957592	0.945176	0.967198	5.26473	4.72406	5.84929	0.983313	0.972802	0.98972	3.35346	3.01602	3.71285	0.965948	0.95294	0.975359	5.99152	5.37349	6.65488
	Hip ER- RTD50	0.630999	0.544425	0.703782	49.6653	38.9556	60.9333	0.692208	0.525164	0.806019	30.1938	20.8249	38.6739	0.773005	0.695036	0.832615	31.2214	25.5203	36.992
	Hip ER - RTD100	0.713082	0.641714	0.771844	29.3867	24.0414	34.9891	0.814341	0.702613	0.885859	18.4954	14.5071	22.1317	0.792762	0.720982	0.847366	25.4696	21.0577	29.9463
	Hip IR - Peak torque	0.941179	0.923932	0.954511	6.58467	5.87637	7.34574	0.971021	0.953287	0.982032	4.8911	4.36525	5.44121	0.976858	0.967985	0.983266	5.73133	5.16297	6.34582
	Hip IR - RTD50	0.672308	0.590132	0.739729	38.4876	30.7121	46.582	0.679663	0.504458	0.800037	29.2622	19.7445	37.8893	0.787425	0.712145	0.844481	30.435	25.023	35.9043
	Hip IR - RTD100	0.610576	0.519137	0.687408	33.8885	26.194	41.9681	0.791976	0.670374	0.871571	19.6908	15.1522	23.8367	0.866028	0.817038	0.902425	23.3243	20.0044	26.735
	Hip EXT - Peak torque	0.944019	0.927239	0.956887	8.4782	7.57046	9.45315	0.940627	0.9024	0.963586	8.11995	7.08178	9.14996	0.950039	0.929873	0.96428	8.27505	7.36309	9.239
	Hip EXT - RTD50	0.715107	0.637914	0.776675	42.9512	34.8317	51.3141	0.634298	0.429355	0.771098	36.649	22.5524	49.0085	0.834445	0.766399	0.882863	31.536	26.3312	36.7024
	Hip EXT - RTD100	0.64747	0.561126	0.718926	29.2835	23.0712	35.7668	0.856366	0.760225	0.913849	19.569	15.7928	22.9708	0.848208	0.787614	0.891656	24.644	20.8032	28.497
	Hip FLX - Peak torque	0.948299	0.932075	0.960484	6.75129	6.03253	7.52184	0.948693	0.913661	0.968949	5.84459	5.11706	6.56632	0.957233	0.938663	0.969851	6.11011	5.44688	6.80971
	Hip FLX - RTD50	0.666564	0.576293	0.738471	49.1101	38.5993	59.8487	0.583353	0.350232	0.737828	32.1809	17.5642	44.7727	0.646301	0.51445	0.743406	36.4676	26.389	46.1414
	Hip FLX - RTD100	0.760953	0.690738	0.815111	32.9903	27.2238	38.8721	0.854048	0.747093	0.914503	18.3122	14.5626	21.5693	0.772501	0.680594	0.837618	27.8404	22.2983	33.2059
	Trunk EXT - Peak Torque	0.950678	0.936399	0.961776	9.78065	8.75795	10.8843	0.966453	0.946362	0.979099	7.55358	6.72414	8.41766	0.97701	0.967995	0.983491	6.73034	6.06204	7.45248
	Trunk FLX - Peak Torque	0.958267	0.94598	0.967797	7.80197	7.00175	8.66752	0.974307	0.958613	0.984098	6.52618	5.83732	7.25094	0.964823	0.950912	0.974834	8.28574	7.42388	9.20888
	Trunk LFLX - Peak Torque	0.942248	0.925204	0.955461	8.784	7.841	9.79789	0.980533	0.968741	0.987904	4.73028	4.24854	5.24242	0.959859	0.944387	0.97109	7.96679	7.1258	8.86601
	All peak torque values are in Nm/kg and all RTD values are in Nm/kg/s. EXT – extension; FLX – flexion; ABD – abduction; ADD – adduction; ER – external rotation; IR – internal rotation; RTD – rate of torque development; SD – standard deviation.
